# Supplementary material for: CAP protein superfamily members in Toxocara canis
Source: Parasit Vectors. 2016 Jun 24;9:360. doi: 10.1186/s13071-016-1642-y (PMC4921028; doi:10.1186/s13071-016-1642-y)
Supplement: Additional file 1: Table S1. — CAP protein-encoding genes of Toxocara canis. For each predicted protein, the genomic scaffolds to which they map, including the length of the inferred amino acid sequences and InterProScan matches (including domains, motifs and signal peptides), are shown. Table S2. Pairwise comparisons of 28 predicted Toxocara canis CAP protein sequences with homologs in Caenorhabditis elegans and parasitic nematodes including Ascaris lumbricoides (Al), Anisakis simplex (As), Ascaris suum (Asu), Brugia malayi (Bm), Caenorhabditis japonica (Cj), Caenorhabditis sinica (Cs), Dirofilaria immitis (Di), Dracunculus medinensis (Dm), Elaeophora elaphi (Ee), Enterobius vermicularis (Ev), Loa loa (Ll), Litomosoides sigmodontis (Ls), Oesophagostomum dentatum (Od), Onchocerca ochengi (Oo), Onchocerca volvulus (Ov), Parascaris equorum (Pe), Panagrellus redivivus (Pr), Steinernema carpocapsae (Sc), Steinernema feltiae (Sf), Steinernema glaseri (Sg), Syphacia muris (Sm), Steinernema monticolum (Smo), Steinernema scapterisci (Ss) and Thelazia callipaeda (Tc), with gene identification (ID) and identity (%) indicated in brackets. Table S3. Toxocara canis cap genes (Tc-cap) differentially transcribed (upregulated; log2-fold change: > 2) in individual life stages/sexes/tissues (pairwise comparisons). Table S4. Transcription of Toxocara canis cap genes (Tc-cap) in different life stages/sexes/tissues. Values are transcripts per million (TPM). (XLSX 44 kb) [file 13071_2016_1642_MOESM1_ESM.xlsx]

## Sheet: S1 Tc-cap protein features
Additional file 1: Table S1 CAP protein-encoding genes of Toxocara canis
For each predicted protein, the genomic scaffolds to which they map, including the length of the inferred amino acid sequences and InterProScan matches (including domains, motifs and signal peptides), are shown.
Gene code	Genomic scaffold	Length of inferred amino acid sequence	Domains	PTHR10334: Cysteine–rich secretory protein, allergen V5/Tpx–1–related subfamily (SF)	PR00837: Allergen V5/Tpx–1 family signature	PR00838: Venom allergen 5 signature	SSF55797 (PR–1 like domain)	SM00198 SCP /Tpx-1/Ag5/ PR-1/Sc7 family of extracellular domains	G3DSA:3.40.33.10: Pathogenesis-related Protein p14a	PF00188 (CAP domain)	PS01009 (Allergen V5/Tpx-1-related conserved site CRISP family 1)	PS01010 (Allergen V5/Tpx-1-related conserved site CRISP family 2)	Signal	N–region	H–region	C–region	Transmembrane	Cytoplasmic	Non–cytoplasmic
Tc-cap-1 [Tcan_06946]	scaffold1917	284	Single	76–251	96–114, 162–178, 197–210	–	54–209	71–210	74–249	79–202	163–173	–	1–20	1–1	2–13	14–20	–	–	21–284
Tc-cap-2 [Tcan_05744]	scaffold157	353	Single	3–209	57–75, 134–150, 169–182	–	18–186	33–182	30–207	41–174	135–145	–	1–22	1–6	7–17	18–22	–	–	23–253
Tc-cap-3 [Tcan_17643]	scaffold829	156	Single	–	–	–	9–104	–	16–100	39–105	–	–	1–18	1–1	2–13	14–18	–	–	19–156
Tc-cap-4 [Tcan_02394]	C2004904	119*	Single	13–102	–	–	7–98	–	4–94	22–101	–	–	–	–	–	–	–	–	1–119
Tc-cap-5 [Tcan_09440]	scaffold289	225	Single	9–203	71–89, 119–132, 148–164, 178–191	29–45, 71–89, 117–132, 147–166	1–198	33–191	25–216	40–183	–	178–189	1–19	1–2	3–14	15–19	–	–	20–225
Tc-cap-6 [Tcan_09448]	scaffold289	142*	Single	14–138	–	–	7–138	17–141	9–138	24–139	–	–	–	–	–	–	–	–	1–142
Tc-cap-7 [Tcan_00024]	scaffold389	440*	Double	237–439	57–75, 100–113, 129–145, 157–170	249–265, 291–309, 364–383	11–177, 241–415	19–170, 253–408	13–202, 248–439	26–162, 260–400	366–376, 130–140	–	–	–	–	–	–	–	1–440
Tc-cap-8 [Tcan_02133]	C1930898	72*	Single	1–70	8–21, 37–53, 64–72	–	4–70	–	3–70	7–69	38–48	–	–	–	–	–	–	–	1–72
Tc-cap-9 [Tcan_05890]	scaffold16	207	Single	47–131	–	–	35–127	50–159	41–128	58–137	–	–	–	–	–	–	177–201	1–176	202–207
Tc-cap-10 [Tcan_08248]	scaffold237	221	Single	8–207	42–60, 95–108, 124–140, 156–169	16–36, 42–60, 123–142	1–176	4–169	5–200	11–161	–	–	–	–	–	–	–	–	1–221
Tc-cap-11 [Tcan_10598]	scaffold336	256	Single	–	–	–	27–170	45–182	28–170	51–170	–	–	–	–	–	–	239–255	256–256	1–238
Tc-cap-12 [Tcan_12291]	scaffold418	110	Single	–	–	–	2–88	–	2–85	12–90	–	–	–	–	–	–	–	–	1–110
Tc-cap-13 [Tcan_16115]	scaffold691	226	Single	1–132	–	–	5–144	32–144	25–141	39–151	–	–	1–16	1–1	2–11	12–16	–	–	17–226
Tc-cap-14 [Tcan_16812]	scaffold749	285	Single	112–258 (SF158)	–	–	111–222	97–228	111–251	109–220	–	–	–	–	–	–	–	–	1–285
Tc-cap-15 [Tcan_17642]	scaffold829	490	Double	267–452	–	–	165–247, 258–428	270–421	165–245, 264–452	187–253, 277–414	–	–	–	–	–	–	–	–	1–490
Tc-cap-16 [Tcan_02573]	C2040007	416	Double	1–198	41–59, 94–107, 121–137, 154–167	41–59, 92–107, 120–139	2–174, 234–346	4–167, 247–389	2–198, 215–346	11–159, 254–340	122–132	–	–	–	–	–	–	–	1–416
Tc-cap-17 [Tcan_06211]	scaffold167	266	Single	51–265 (SF157)	92–110, 144–157, 177–193, 208–221	–	38–228	54–221	47–252	60–213	–	–	–	–	–	–	21–41	1–20	42–266
Tc-cap-18 [Tcan_06387]	scaffold170	217*	Single	25–193 (SF153)	65–83, 110–123, 139–155, 170–183	–	17–190	28–183	20–215	37–175	–	–	–	–	–	–	–	–	1–217
Tc-cap-19 [Tcan_04905]	scaffold1354	247	Single	48–244	90–108, 142–155, 169–185, 200–213	48–64, 90–108, 140–155, 168–187	37–220	52–213	44–244	59–205	170–180	200–211	–	–	–	–	–	–	1–247
Tc-cap-20 [Tcan_11592]	scaffold389	546	Single	3–206	71–89, 103–116, 132–148, 162–175	–	3–182	33–175	22–180	39–167	133–143	–	1–19	1–3	4–14	15–19	–	–	20–546
Tc-cap-21 [Tcan_17640]	scaffold829	348	Single	3–221	69–87, 115–128, 144–160, 174–187	–	18–193	31–186	24–217	38–179	–	–	1–17	1–3	4–12	13–17	–	–	18–348
Tc-cap-22 [Tcan_07609]	scaffold211	426	Single	254–426 (SF164)	281–299, 359–375, 400–413	–	259–423	260–413	259–424	266–378	360–370	–	1–20	1–1	2–15	16–20	–	–	21–426
Tc-cap-23 [Tcan_11265]	scaffold371	102	Single	–	–	–	11–101	–	–	–	–	–	–	–	–	–	–	–	1–102
Tc-cap-24 [Tcan_12548]	scaffold434	146	Single	8–140 (SF179)	–	–	24–142	–	24–140	32–142	125–135	–	1–18	1–5	6–13	14–18	–	–	19–146
Tc-cap-25 [Tcan_10125]	scaffold3186	90	Single	–	–	–	4–71	–	25–78	–	–	–	1–16	1–1	2–11	12–16	–	–	17–90
Tc-cap-26 [Tcan_16113]	scaffold691	95	Single	–	–	–	3–71	–	25–83	–	–	–	1–16	1–1	2–11	12–16	–	–	17–95
Tc-cap-27 [Tcan_16964]	scaffold763	305	Single	106–269 (SF82)	138–156, 190–203, 212–228, 240–253	–	117–251	117–253	116–264	123–231	–	–	–	–	–	–	–	–	1–305
Tc-cap-28 [Tcan_17645]	scaffold83	170	Single	8–165	28–46, 75–88, 97–113, 140–153	–	4–164	7–153	4–165	13–116	–	–	–	–	–	–	–	–	1–170
* Partial genes (start and/or stop codon missing)

## Sheet: S2 Tc-cap homologs
Additional file 1: Table S2 Salient features of Toxocara canis CAP (Tc-CAP) proteins and their homologs in Caenorhabditis elegans and other nematodes
Protein name [gene code]	Domains	Genomic scaffold	Length of inferred amino acid sequence	C. elegans homologue (amino acid sequence identity in %)	Homologs in other parasitic and free-living nematodes (Gene ID; amino acid sequence identity in %)
Tc-CAP-1 [Tcan_06946]	Single	scaffold1917	284	Ce-LON-1 (65.60)	Smo (L898_g3822.t1;83.42); Asu (ASU_09205;77.53); As (ASIM_0000212301-mRNA-1;72.84); Sc (L596_g20049.t1;71.37); Ss (L892_g15975.t1;68.42)
Tc-CAP-2 [Tcan_05744]	Single	scaffold157	353	Ce-SCL-1 (32.00)	Asu (ASU_08431;70.17); Dm (DME_0000490501-mRNA-1;61.59); Tc (TCLT_0000307601-mRNA-1;57.60); Ll (EFO25165.2;57.39); Bm (Bm10297;56.50)
Tc-CAP-3 [Tcan_17643]	Single	scaffold829	156	Ce-SCL-8 (41.25)	Al (ALUE_0001483201-mRNA-1;43.82); Pe (PEQ_0000009001-mRNA-1;43.59); Asu (ASU_02856;38.53); Oo (nOo.2.0.1.t11138-RA;34.82); Ov (OVOC9555;34.82)
Tc-CAP-4 [Tcan_02394]	Single	C2004904	119*	Ce-SCL-11 (38.46)	Asu (GS_06511;59.14); Al (ALUE_0001483201-mRNA-1;52.63); Pe (PEQ_0000009001-mRNA-1;48.51); Ee (EEL_0000260901-mRNA-1;44.32); Sf (L889_g6506.t1;43.96)
Tc-CAP-5 [Tcan_09440]	Single	scaffold289	225	Ce-SCL-11 (40.78)	Al (ALUE_0001483201-mRNA-1;54.67); Asu (ASU_02857;51.77); Ss (L892_g31091.t1;44.06); Sg (L893_g17215.t1;41.56); Smo (L898_g6264.t1;41.35)
Tc-CAP-6 [Tcan_09448]	Single	scaffold289	142*	Ce-SCL-11 (37.50)	Pe (PEQ_0000009001-mRNA-1;53.47); Asu (ASU_02856;51.41); Al (ALUE_0001483201-mRNA-1;51.41); Sc (L596_g19192.t1;39.57); Tc (TCLT_0001053801-mRNA-1;36.84)
Tc-CAP-7 [Tcan_00024]	Double	scaffold389	440*	Ce-VAP1 (29.46)	Al (ALUE_0001483201-mRNA-1;50.00); Asu (ASU_02857;49.06); Cj (CJA19295;31.51); Od (OESDEN_07870;30.94); Pr (g9869.t1;30.82)
Tc-CAP-8 [Tcan_02133]	Single	C1930898	72*	Ce-VAP1 (41.79)	Asu (GS_02508;54.93); Al (ALUE_0001483201-mRNA-1;54.67); Sc (L596_g15954.t1;48.61); Sf (L889_g1608.t1;46.05); Smo (L898_g33912.t1;45.83)
Tc-CAP-9 [Tcan_05890]	Single	scaffold16	207	Ce-VAP1 (44.59)	Asu (GS_11835;54.55); Al (ALUE_0000924501-mRNA-1;54.12); Smo (L898_g33912.t1;52.44); Sf (L889_g6506.t1;50.00); Ss (L892_g8456.t1;46.07)
Tc-CAP-10 [Tcan_08248]	Single	scaffold237	221	Ce-VAP1 (42.00)	Al (ALUE_0000924501-mRNA-1;64.56); Tc (TCLT_0000984301-mRNA-1;49.76); Smo (L898_g6264.t1;49.50); Ll (EFO17173.1;49.25); As (ASIM_0001758401-mRNA-1;48.86)
Tc-CAP-11 [Tcan_10598]	Single	scaffold336	256	Ce-VAP1 (33.01)	Asu (GS_03132;36.03); Smo (L898_g6264.t1;34.33); Al (ALUE_0000872401-mRNA-1;34.01); Ss (L892_g8456.t1;33.65); Sg (L893_g6548.t1;32.67)
Tc-CAP-12 [Tcan_12291]	Single	scaffold418	110	Ce-VAP1 (32.94)	Asu (ASU_02856;40.66); Al (ALUE_0001483201-mRNA-1;39.78); Pe (PEQ_0000009001-mRNA-1;38.04); Oo (nOo.2.0.1.t11138-RA;36.36); Ov (OVOC9555;36.36)
Tc-CAP-13 [Tcan_16115]	Single	scaffold691	226	Ce-VAP1 (33.07)	Pe (PEQ_0000009001-mRNA-1;43.04); Al (ALUE_0001483201-mRNA-1;39.73); Asu (ASU_02856;38.71); Cs (Csp5_scaffold_00004.g303.t1;33.55); Ov (OVOC9559;30.97)
Tc-CAP-14 [Tcan_16812]	Single	scaffold749	285	Ce-VAP1 (29.93)	Al (ALUE_0001483201-mRNA-1;44.87); Asu (ASU_02857;43.59); Ss (L892_g17523.t1;37.66); Smo (L898_g29680.t1;35.71); Sf (L889_g1608.t1;35.57)
Tc-CAP-15 [Tcan_17642]	Double	scaffold829	490	Ce-VAP1 (30.94)	Asu (ASU_11697;49.05); Al (ALUE_0001483201-mRNA-1;43.33); Ss (L892_g17523.t1;37.38); Sc (L596_g15954.t1;36.79); Smo (L898_g29680.t1;35.71)
Tc-CAP-16 [Tcan_02573]	Double	C2040007	416	Ce-VAP2 (41.29)	Smo (L898_g33912.t1;44.88); Sc (L596_g19192.t1;43.48); Ss (L892_g31091.t1;42.72); Al (ALUE_0001483201-mRNA-1;41.74); Asu (ASU_02857;41.32)
Tc-CAP-17 [Tcan_06211]	Single	scaffold167	266	Ce-VAP2 (32.26)	Asu (GS_06511;44.00); Al (ALUE_0001483201-mRNA-1;41.86); Smo (L898_g12065.t1;39.00); Ss (L892_g17523.t1;38.32); Sc (L596_g19192.t1;37.44)
Tc-CAP-18 [Tcan_06387]	Single	scaffold170	217*	Ce-VAP2 (33.65)	Ss (L892_g31091.t1;40.51); Sc (L596_g15954.t1;40.00); As (ASIM_0001574901-mRNA-1;39.52); Al (ALUE_0000924501-mRNA-1;38.50); Ev (EVEC_0001212801-mRNA-1;37.50)
Tc-CAP-19 [Tcan_04905]	Single	scaffold1354	247	Ce-VAP2 (37.91)	Asu (ASU_02857;48.22); Al (ALUE_0001483201-mRNA-1;46.45); Sc (L596_g19192.t1;43.53); Ss (L892_g8456.t1;42.67); Smo (L898_g6264.t1;42.52)
Tc-CAP-20 [Tcan_11592]	Single	scaffold389	546	Ce-VAP2 (30.88)	Al (ALUE_0001483201-mRNA-1;41.78); Ss (L892_g31091.t1;41.21); Asu (ASU_02857;40.44); Sc (L596_g15954.t1;40.00); Tc (TCLT_0001053801-mRNA-1;37.19)
Tc-CAP-21 [Tcan_17640]	Single	scaffold829	348	Ce-VAP2 (31.07)	Ss (L892_g17523.t1;39.18); Sc (L596_g15954.t1;37.74); Sg (L893_g17215.t1;37.44); Al (ALUE_0001483201-mRNA-1;36.62); Asu (ASU_02857;35.89)
Tc-CAP-22 [Tcan_07609]	Single	scaffold211	426	C07A4.2 (33.57)	Asu (ASU_10553;68.11); Ll (EJD74797.1;47.03); Bm (Bm10935;45.27); Oo (OOCN_0001166201-mRNA-1;44.50); Ov (OVOC11777;44.33)
Tc-CAP-23 [Tcan_11265]	Single	scaffold371	102	C04C11.1a (30.34)	Asu (GS_12981;74.19); Al (ALUE_0001773401-mRNA-1;74.19); Ev (EVEC_0000000001-mRNA-1;49.45); Sm (SMUV_0000391201-mRNA-1;47.13); Dm (DME_0000597601-mRNA-1;41.76)
Tc-CAP-24 [Tcan_12548]	Single	scaffold434	146	C07A4.2 (32.54)	Al (ALUE_0000589101-mRNA-1;80.43); Asu (ASU_13079;80.43); Sg (L893_g87.t1;48.82); Sc (L596_g12452.t1;48.53); Ss (L892_g1283.t1;45.00)
Tc-CAP-25 [Tcan_10125]	Single	scaffold3186	90	--	Al (ALUE_0002173601-mRNA-1;50.77); Asu (Liv_03967;39.02); Pr (g9871.t1;37.21); Oo (nOo.2.0.1.t12779-RA;36.00); Pe (PEQ_0000009001-mRNA-1;33.33)
Tc-CAP-26 [Tcan_16113]	Single	scaffold691	95	--	Pr (g9871.t1;45.65); Al (ALUE_0000014301-mRNA-1;41.27); Asu (Liv_03967;40.24); Pe (PEQ_0000009001-mRNA-1;34.72); Oo (nOo.2.0.1.t12779-RA;31.51)
Tc-CAP-27 [Tcan_16964]	Single	scaffold763	305	F57B7.2a (50.00)	Asu (ASU_01679;88.70); Di (nDi.2.2.2.t02865;69.68); Ll (EFO27463.1;67.14); Bm (Bm4509;65.98); Ls (nLs.2.1.2.t00644-RA;62.14)
Tc-CAP-28 [Tcan_17645]	Single	scaffold83	170	F09B9.5 (54.24)	Asu (ASU_01715;85.63); Al (ALUE_0001590401-mRNA-1;84.14); Sg (L893_g7410.t1;58.14); Sf (L889_g29971.t1;55.49); As (ASIM_0001144601-mRNA-1;54.79)
* Partial genes (start and/or stop codon missing)

## Sheet: S3 Up-regulated Tc-cap genes
Additional file 1: Table S3 Toxocara canis cap genes (Tc-cap) differentially transcribed (upregulated; log-fold change > 2) in individual life stages/sexes/tissues (pairwise comparisons)
Transcript [gene code]	Stage/Sex/Tissue	Compared to Stage/Sex/Tissue	Log fold change	P-value	False discovery rate (FDR)
Tc-cap-19 [Tcan_04905]	L3	Fr	11.8191	2.42719e-28	4.75868e-26
Tc-cap-19 [Tcan_04905]	L3	Mg	7.87315	1.17654e-19	6.68245e-18
Tc-cap-19 [Tcan_04905]	L3	Mw	5.33789	2.96273e-12	5.78941e-11
Tc-cap-19 [Tcan_04905]	L3	Fw	10.741	1.69127e-20	3.52678e-18
Tc-cap-19 [Tcan_04905]	L3	Mr	10.8453	3.94251e-23	1.00963e-20
Tc-cap-19 [Tcan_04905]	L3	Fg	7.87058	1.89496e-19	1.23485e-17
Tc-cap-13 [Tcan_16115]	L3	Fw	4.27648	0.00125373	0.0038888
Tc-cap-13 [Tcan_16115]	L3	Fr	8.03379	1.34377e-08	9.25238e-08
Tc-cap-14 [Tcan_16812]	L3	Fr	9.05329	3.11458e-09	2.35197e-08
Tc-cap-14 [Tcan_16812]	L3	Fw	5.13876	0.000262646	0.000984805
Tc-cap-1 [Tcan_06946]	L3	Fg	3.65272	0.000691965	0.0018862
Tc-cap-1 [Tcan_06946]	L3	Mg	2.97119	0.00277701	0.00627103
Tc-cap-1 [Tcan_06946]	L3	Mr	3.54555	0.00201081	0.00432598
Tc-cap-7 [Tcan_00024]	L3	Fr	9.95712	1.67133e-15	3.35116e-14
Tc-cap-7 [Tcan_00024]	L3	Fg	7.01102	5.55104e-11	6.04239e-10
Tc-cap-7 [Tcan_00024]	L3	Fw	4.99873	2.04714e-07	1.69881e-06
Tc-cap-7 [Tcan_00024]	L3	Mg	6.53003	2.0365e-11	2.24353e-10
Tc-cap-7 [Tcan_00024]	L3	Mr	9.05977	2.11991e-10	2.49753e-09
Tc-cap-7 [Tcan_00024]	L3	Mw	2.26522	0.00201283	0.00478679
Tc-cap-4 [Tcan_02394]	L3	Fg	6.44099	2.82194e-09	2.2302e-08
Tc-cap-4 [Tcan_02394]	L3	Mr	5.78341	7.20639e-08	4.3129e-07
Tc-cap-4 [Tcan_02394]	L3	Mw	6.76491	5.81907e-11	9.10407e-10
Tc-cap-4 [Tcan_02394]	L3	Fr	4.51943	2.40582e-07	1.32386e-06
Tc-cap-4 [Tcan_02394]	L3	Mg	7.76635	4.0635e-11	4.24892e-10
Tc-cap-4 [Tcan_02394]	L3	Fw	5.09701	1.00752e-06	7.06376e-06
Tc-cap-16 [Tcan_02573]	L3	Mg	9.36883	1.76372e-05	6.98074e-05
Tc-cap-16 [Tcan_02573]	L3	Fg	8.84929	3.45566e-05	0.00012458
Tc-cap-16 [Tcan_02573]	L3	Mr	11.9642	7.21238e-07	3.33131e-06
Tc-cap-16 [Tcan_02573]	L3	Fw	15.8323	1.502e-06	1.00572e-05
Tc-cap-16 [Tcan_02573]	L3	Mw	11.3707	1.32655e-06	7.57875e-06
Tc-cap-16 [Tcan_02573]	L3	Fr	13.2196	1.37855e-07	7.97643e-07
Tc-cap-18 [Tcan_06387]	L3	Mw	5.51289	5.73905e-08	4.95698e-07
Tc-cap-18 [Tcan_06387]	L3	Fg	3.52757	0.000133624	0.000422256
Tc-cap-18 [Tcan_06387]	L3	Mg	6.19583	7.21488e-09	5.25527e-08
Tc-cap-18 [Tcan_06387]	L3	Mr	5.13898	4.54096e-07	2.21317e-06
Tc-cap-22 [Tcan_07609]	L3	Mw	5.77745	1.63413e-20	1.31786e-18
Tc-cap-22 [Tcan_07609]	L3	Fr	10.4329	1.19983e-28	2.53825e-26
Tc-cap-22 [Tcan_07609]	L3	Mr	9.53516	1.4458e-18	1.10494e-16
Tc-cap-22 [Tcan_07609]	L3	Mg	8.30427	7.48118e-24	1.16173e-21
Tc-cap-22 [Tcan_07609]	L3	Fw	6.4087	2.33103e-17	1.89034e-15
Tc-cap-22 [Tcan_07609]	L3	Fg	7.83395	5.23514e-21	4.77608e-19
Tc-cap-20 [Tcan_11592]	L3	Mg	9.35144	1.80586e-06	8.69974e-06
Tc-cap-20 [Tcan_11592]	L3	Fg	8.99834	3.24396e-06	1.43318e-05
Tc-cap-20 [Tcan_11592]	L3	Fr	12.1118	1.81421e-08	1.2215e-07
Tc-cap-20 [Tcan_11592]	L3	Fw	12.259	1.01587e-06	7.11886e-06
Tc-cap-20 [Tcan_11592]	L3	Mw	9.00821	3.18691e-06	1.61863e-05
Tc-cap-20 [Tcan_11592]	L3	Mr	8.5786	6.52457e-06	2.37031e-05
Tc-cap-21 [Tcan_17640]	L3	Fr	12.8645	8.85546e-17	2.14723e-15
Tc-cap-21 [Tcan_17640]	L3	Mw	10.4313	1.07726e-14	3.0009e-13
Tc-cap-21 [Tcan_17640]	L3	Fw	14.2586	2.72678e-13	8.50488e-12
Tc-cap-21 [Tcan_17640]	L3	Mr	11.0711	2.13848e-13	5.10891e-12
Tc-cap-21 [Tcan_17640]	L3	Fg	9.69034	2.88235e-13	5.05086e-12
Tc-cap-21 [Tcan_17640]	L3	Mg	10.5581	4.333e-14	7.86676e-13
Tc-cap-28 [Tcan_17645]	L3	Fw	5.62474	0.00133026	0.00409228
Tc-cap-28 [Tcan_17645]	L3	Fr	6.16687	7.43932e-05	0.00025527
Tc-cap-28 [Tcan_17645]	L3	Fg	5.18473	0.000716626	0.00194724
Tc-cap-26 [Tcan_16113]	L3	Fr	5.69954	0.00369277	0.00862592
Tc-cap-19 [Tcan_04905]	Fg	Fr	3.84805	0.000602063	0.00318338
Tc-cap-13 [Tcan_16115]	Fg	Fr	6.18754	2.53617e-06	2.98312e-05
Tc-cap-14 [Tcan_16812]	Fg	Fr	6.91136	1.67041e-06	2.04383e-05
Tc-cap-18 [Tcan_06387]	Fr	Mg	4.68432	3.24753e-06	1.68939e-05
Tc-cap-18 [Tcan_06387]	Fr	Mw	3.99628	2.07718e-05	9.96733e-05
Tc-cap-18 [Tcan_06387]	Fr	Mr	3.62807	0.000123538	0.000575028
Tc-cap-2 [Tcan_05744]	Fw	Fr	6.00873	1.43208e-08	3.99696e-07
Tc-cap-2 [Tcan_05744]	Fw	L3	7.07127	3.00717e-08	3.05042e-07
Tc-cap-2 [Tcan_05744]	Fw	Mr	4.1181	2.99245e-05	0.000158264
Tc-cap-2 [Tcan_05744]	Fw	Mg	5.42676	1.50339e-07	3.80912e-06
Tc-cap-2 [Tcan_05744]	Fw	Fg	6.36051	5.12516e-09	1.15095e-06
Tc-cap-1 [Tcan_06946]	Fw	Fg	4.53363	2.97947e-05	0.000811406
Tc-cap-1 [Tcan_06946]	Fw	Mg	3.85325	0.000138898	0.000866453
Tc-cap-1 [Tcan_06946]	Fw	Mr	4.42561	9.8881e-05	0.000457195
Tc-cap-18 [Tcan_06387]	Fw	Mg	3.83264	0.0001552	0.000948186
Tc-cap-18 [Tcan_06387]	Fw	Mw	3.14947	0.000914826	0.00547957
Tc-cap-19 [Tcan_04905]	Mg	Fr	3.8959	0.000134911	0.000434914
Tc-cap-13 [Tcan_16115]	Mg	Fw	8.55225	5.80686e-08	1.76222e-06
Tc-cap-13 [Tcan_16115]	Mg	L3	4.27814	0.000908918	0.00234408
Tc-cap-13 [Tcan_16115]	Mg	Fg	6.07055	7.03913e-07	3.65692e-05
Tc-cap-13 [Tcan_16115]	Mg	Fr	12.2863	1.5501e-14	4.86599e-13
Tc-cap-13 [Tcan_16115]	Mg	Mr	4.40341	0.000103481	0.000462778
Tc-cap-14 [Tcan_16812]	Mg	Fw	8.87751	5.63572e-08	1.71742e-06
Tc-cap-14 [Tcan_16812]	Mg	Fg	5.7889	2.68965e-06	9.79072e-05
Tc-cap-14 [Tcan_16812]	Mg	L3	3.7427	0.00354457	0.00776063
Tc-cap-14 [Tcan_16812]	Mg	Fr	12.7496	6.23313e-14	1.74301e-12
Tc-cap-14 [Tcan_16812]	Mg	Mr	4.23883	0.000225504	0.00088178
Tc-cap-5 [Tcan_09440]	Mg	Fg	4.09432	0.000132236	0.00183833
Tc-cap-5 [Tcan_09440]	Mg	Fr	3.20171	0.00181148	0.00428629
Tc-cap-5 [Tcan_09440]	Mg	Mr	4.65851	6.73297e-05	0.000325542
Tc-cap-6 [Tcan_09448]	Mg	Fg	3.62177	0.000725276	0.00693791
Tc-cap-6 [Tcan_09448]	Mg	Fw	5.54785	0.000100492	0.00067754
Tc-cap-6 [Tcan_09448]	Mg	Fr	5.09488	8.08504e-06	3.71591e-05
Tc-cap-6 [Tcan_09448]	Mg	Mr	3.426	0.0030786	0.00801897
Tc-cap-25 [Tcan_10125]	Mg	Fg	8.10794	5.82848e-08	5.94954e-06
Tc-cap-25 [Tcan_10125]	Mg	Fr	8.76998	4.09762e-09	4.328e-08
Tc-cap-25 [Tcan_10125]	Mg	L3	6.26945	3.63801e-06	1.65073e-05
Tc-cap-25 [Tcan_10125]	Mg	Mr	7.85863	1.69163e-06	1.52518e-05
Tc-cap-25 [Tcan_10125]	Mg	Fw	6.86136	3.72583e-06	5.22284e-05
Tc-cap-26 [Tcan_16113]	Mg	Fg	6.74267	7.86219e-06	0.000214915
Tc-cap-26 [Tcan_16113]	Mg	Fw	6.85932	7.77486e-05	0.000559338
Tc-cap-26 [Tcan_16113]	Mg	L3	4.9478	0.00159948	0.00385655
Tc-cap-26 [Tcan_16113]	Mg	Mr	4.88584	0.000701112	0.00227021
Tc-cap-26 [Tcan_16113]	Mg	Fr	10.4454	6.38538e-08	5.12974e-07
Tc-cap-11 [Tcan_10598]	Mg	L3	5.33004	0.000884317	0.00228791
Tc-cap-13 [Tcan_16115]	Mr	Fw	4.14192	0.0015875	0.00536195
Tc-cap-13 [Tcan_16115]	Mr	Fr	7.82803	5.05132e-08	5.01251e-07
Tc-cap-14 [Tcan_16812]	Mr	Fw	4.62748	0.000730184	0.00270041
Tc-cap-14 [Tcan_16812]	Mr	Fr	8.41431	5.31948e-08	5.25006e-07
Tc-cap-28 [Tcan_17645]	Mr	Fr	5.16451	0.000527492	0.00209461
Tc-cap-11 [Tcan_10598]	Mr	Fg	6.6415	7.93299e-07	4.67115e-06
Tc-cap-11 [Tcan_10598]	Mr	Fr	5.75927	3.44577e-06	2.24444e-05
Tc-cap-11 [Tcan_10598]	Mr	L3	8.46621	1.42824e-06	6.06576e-06
Tc-cap-11 [Tcan_10598]	Mr	Mg	3.23732	0.00314735	0.00817907
Tc-cap-11 [Tcan_10598]	Mr	Fw	5.42281	0.000136673	0.000608237
Tc-cap-27 [Tcan_16964]	Mr	Fr	4.24775	0.00251421	0.00825644
Tc-cap-19 [Tcan_04905]	Mw	Fw	5.41745	5.04474e-08	2.48777e-06
Tc-cap-19 [Tcan_04905]	Mw	Fr	6.49912	1.29691e-11	4.33204e-10
Tc-cap-19 [Tcan_04905]	Mw	Fg	2.5382	0.000549876	0.00177421
Tc-cap-19 [Tcan_04905]	Mw	Mg	2.53858	0.000383988	0.00197437
Tc-cap-19 [Tcan_04905]	Mw	Mr	5.56206	1.64102e-07	4.01911e-06
Tc-cap-13 [Tcan_16115]	Mw	Fr	16.1085	8.47173e-20	4.49479e-17
Tc-cap-13 [Tcan_16115]	Mw	Fg	9.85812	5.29693e-12	4.41825e-10
Tc-cap-13 [Tcan_16115]	Mw	Mg	3.78655	0.000568659	0.00272244
Tc-cap-13 [Tcan_16115]	Mw	Mr	8.19037	9.87599e-10	4.88677e-08
Tc-cap-13 [Tcan_16115]	Mw	Fw	12.3425	7.31461e-12	1.12441e-09
Tc-cap-13 [Tcan_16115]	Mw	L3	8.06486	1.52875e-07	1.16225e-06
Tc-cap-14 [Tcan_16812]	Mw	Mg	3.76222	0.0007863	0.00351643
Tc-cap-14 [Tcan_16812]	Mw	Fg	9.55221	3.57247e-11	1.8832e-09
Tc-cap-14 [Tcan_16812]	Mw	Fr	16.5763	2.8301e-19	1.21503e-16
Tc-cap-14 [Tcan_16812]	Mw	Fw	12.6457	1.10275e-11	1.55686e-09
Tc-cap-14 [Tcan_16812]	Mw	L3	7.50507	9.568e-07	5.73098e-06
Tc-cap-14 [Tcan_16812]	Mw	Mr	8.00153	3.7782e-09	1.55353e-07
Tc-cap-2 [Tcan_05744]	Mw	Fg	4.69779	2.67411e-06	1.73639e-05
Tc-cap-2 [Tcan_05744]	Mw	Fr	4.34367	7.1526e-06	3.79771e-05
Tc-cap-2 [Tcan_05744]	Mw	L3	5.40763	4.5728e-06	2.19353e-05
Tc-cap-2 [Tcan_05744]	Mw	Mg	3.76208	6.75618e-05	0.000516064
Tc-cap-1 [Tcan_06946]	Mw	Fg	5.22248	1.57344e-06	1.09945e-05
Tc-cap-1 [Tcan_06946]	Mw	Mg	4.53492	6.75905e-06	8.68356e-05
Tc-cap-1 [Tcan_06946]	Mw	Mr	5.11869	4.91836e-06	8.26159e-05
Tc-cap-1 [Tcan_06946]	Mw	Fr	3.70875	8.51726e-05	0.000356749
Tc-cap-7 [Tcan_00024]	Mw	Fr	7.77955	1.10011e-09	2.01484e-08
Tc-cap-7 [Tcan_00024]	Mw	Fg	4.79171	6.87528e-06	3.97145e-05
Tc-cap-7 [Tcan_00024]	Mw	Mg	4.28471	4.19153e-06	6.00689e-05
Tc-cap-7 [Tcan_00024]	Mw	Mr	7.09023	1.32485e-05	0.000197334
Tc-cap-22 [Tcan_07609]	Mw	Fr	4.73955	0.00166892	0.00513841
Tc-cap-5 [Tcan_09440]	Mw	L3	7.10753	3.26692e-07	2.2622e-06
Tc-cap-5 [Tcan_09440]	Mw	Fg	9.49618	1.30162e-12	1.41789e-10
Tc-cap-5 [Tcan_09440]	Mw	Fr	8.59744	2.49246e-11	7.75746e-10
Tc-cap-5 [Tcan_09440]	Mw	Mg	5.39348	1.37729e-06	2.59745e-05
Tc-cap-5 [Tcan_09440]	Mw	Mr	10.0704	5.80272e-13	8.6494e-11
Tc-cap-5 [Tcan_09440]	Mw	Fw	8.7591	5.01915e-09	3.47225e-07
Tc-cap-6 [Tcan_09448]	Mw	Fr	10.605	2.02947e-14	1.45932e-12
Tc-cap-6 [Tcan_09448]	Mw	Fg	9.12555	2.82819e-12	2.64635e-10
Tc-cap-6 [Tcan_09448]	Mw	Mr	8.93375	1.59057e-11	1.40712e-09
Tc-cap-6 [Tcan_09448]	Mw	L3	7.98846	1.92162e-08	1.88112e-07
Tc-cap-6 [Tcan_09448]	Mw	Mg	5.48858	5.71203e-07	1.36239e-05
Tc-cap-6 [Tcan_09448]	Mw	Fw	11.0788	2.47696e-11	3.14402e-09
Tc-cap-25 [Tcan_10125]	Mw	Fw	11.1703	1.7956e-12	3.49472e-10
Tc-cap-25 [Tcan_10125]	Mw	L3	10.542	5.74827e-12	1.07436e-10
Tc-cap-25 [Tcan_10125]	Mw	Fg	12.7577	2.13475e-15	7.12612e-13
Tc-cap-25 [Tcan_10125]	Mw	Mr	12.5787	4.54371e-14	1.05277e-11
Tc-cap-25 [Tcan_10125]	Mw	Mg	4.20332	1.02119e-05	0.000120443
Tc-cap-25 [Tcan_10125]	Mw	Fr	13.272	1.6989e-17	3.49279e-15
Tc-cap-26 [Tcan_16113]	Mw	Fw	11.097	3.54395e-08	1.88113e-06
Tc-cap-26 [Tcan_16113]	Mw	Fg	10.9935	3.00537e-10	1.04451e-08
Tc-cap-26 [Tcan_16113]	Mw	Mr	9.10971	3.20047e-08	9.8768e-07
Tc-cap-26 [Tcan_16113]	Mw	L3	9.16159	9.69733e-07	5.79655e-06
Tc-cap-26 [Tcan_16113]	Mw	Fr	14.9496	1.24261e-12	5.46338e-11
Tc-cap-26 [Tcan_16113]	Mw	Mg	4.20549	0.00111412	0.0046201
Tc-cap-11 [Tcan_10598]	Mw	Fg	6.0901	2.00493e-06	1.35303e-05
Tc-cap-11 [Tcan_10598]	Mw	Fw	4.81302	0.000384407	0.00264305
Tc-cap-11 [Tcan_10598]	Mw	Fr	5.14569	1.93749e-05	9.35544e-05
Tc-cap-11 [Tcan_10598]	Mw	L3	8.00316	1.13585e-06	6.65595e-06

## Sheet: S4 Tc-cap transcription
Additional file 1: Table S4 Transcription of Toxocara canis cap (Tc-cap) genes in different life stages/sexes/tissues. Values are transcripts per million (TPM)
Transcript [gene code]	L3					Female gut						Female reproductive						Female whole					Male gut	Male gut (2)	Male gut (3)	Male gut (4)			Male reproductive	Male reproductive (2)	Male reproductive (3)	Male reproductive (4)			Male whole	Male whole (2)	Male whole (3)	Male whole (4)
	Replicate 1	Replicate 2	Replicate 3	Mean	Standard deviation	Replicate 1	Replicate 2	Replicate 3	Replicate 4	Mean	Standard deviation	Replicate 1	Replicate 2	Replicate 3	Replicate 4	Mean	Standard deviation	Replicate 1	Replicate 2	Replicate 3	Mean	Standard deviation	Replicate 1	Replicate 2	Replicate 3	Replicate 4	Mean	Standard deviation	Replicate 1	Replicate 2	Replicate 3	Replicate 4	Mean	Standard deviation	Replicate 1	Replicate 2	Replicate 3	Replicate 4	Mean	Standard deviation
Tc-cap-1 [Tcan_06946]	3.69	3.84	2.91	3.48	0.4993	0.41	0.14	0.28	0	0.2075	0.176895	0.08	0.11	0.59	3.62	1.1	1.69617	10.88	10.58	4.37	8.61	3.67501	0.41	0.58	0.2	0.17	0.34	0.192354	0.07	0.16	0.07	0	0.075	0.0655744	9.12	7.15	9.47	14.57	10.0775	3.16432
Tc-cap-2 [Tcan_05744]	0.92	0.48	0.26	0.553333	0.336056	0.98	0.86	0.55	0.42	0.7025	0.261327	1.99	0.09	0.66	3.35	1.5225	1.45537	156.63	91.31	47.61	98.5167	54.8661	1.49	2.11	0.47	1.38	1.3625	0.676233	0.35	2.41	0.46	0.44	0.915	0.997814	14.45	44.75	11.78	24.36	23.835	14.9568
Tc-cap-3 [Tcan_17643]	0	0.72	0	0.24	0.415692	0	0	0	0	0	0	0	0	0	0	0	0	0	0	0	0	0	0.16	0.76	0	0	0.23	0.361294	0	0	0	0	0	0	1.31	0.17	7.89	5.35	3.68	3.58004
Tc-cap-4 [Tcan_02394]	25.25	11.42	25.58	20.75	8.0817	0.75	0	0	0	0.1875	0.375	0.83	0.6	0.97	3.1	1.375	1.16007	0.58	1.48	0.63	0.896667	0.5058	0	0.21	0	0	0.0525	0.105	0	0	0.2	0.19	0.0975	0.112657	0.21	0.72	0	0	0.2325	0.339743
Tc-cap-5 [Tcan_09440]	2.95	3.37	6.17	4.16333	1.75047	0.18	0.53	0	2.57	0.82	1.18724	3.54	2.71	1.53	1.02	2.2	1.13974	3.66	0.42	1.34	1.80667	1.66965	28.58	13.62	3.51	3.16	12.2175	11.9381	0.29	0.3	0	0	0.1475	0.170367	246.59	122.06	1077.29	913.92	589.965	475.841
Tc-cap-6 [Tcan_09448]	1.3	1.11	2.26	1.55667	0.616468	0.3	0.91	0	1.47	0.67	0.654064	0.52	0	0.26	0.58	0.34	0.265832	0.7	0	0	0.233333	0.404145	14.46	11.77	3.13	0.97	7.5825	6.54179	0.16	0.5	0	0.16	0.205	0.210634	153.36	102	704.04	650.68	402.52	318.795
Tc-cap-7 [Tcan_00024]	4.92	2.83	7.87	5.20667	2.5322	0	0	0.11	0	0.0275	0.055	0	0	0	0	0	0	0.42	0.22	0	0.213333	0.210079	0.06	0	0.06	0.05	0.0425	0.0287228	0	0	0	0	0	0	0.67	1.16	1.92	1.21	1.24	0.514652
Tc-cap-8 [Tcan_02133]	17.73	4.89	19.93	14.1833	8.12309	0	0	0.75	0	0.1875	0.375	0.41	0.58	0.63	1.84	0.865	0.656785	0.57	0.58	0	0.383333	0.332014	0	0	0.56	0	0.14	0.28	0.78	0	0	0	0.195	0.39	0.76	0	0	0	0.19	0.38
Tc-cap-9 [Tcan_05890]	0.54	0.53	0.45	0.506667	0.0493288	0.2	0.58	0.99	0.19	0.49	0.379561	0	0.16	0	0	0.04	0.08	0	0	0	0	0	0	0.12	0.29	0	0.1025	0.137204	0	0	0	0	0	0	0	0	0	0.1	0.025	0.05
Tc-cap-10 [Tcan_08248]	0.4	0.1	0.21	0.236667	0.151767	0.91	1.99	1.29	0.35	1.135	0.688452	0	0	0	0.12	0.03	0.06	0.14	0.43	0.15	0.24	0.164621	1.28	10.91	1.73	1.15	3.7675	4.76815	0	22.98	0	0.09	5.7675	11.4751	0.11	0.12	0	0.38	0.1525	0.161116
Tc-cap-11 [Tcan_10598]	0.17	0	0	0.0566667	0.0981495	0	0.15	0.16	0.59	0.225	0.2541	0.51	1.36	0.8	0.39	0.765	0.432396	0.35	0.85	1.42	0.873333	0.535381	4.64	4.34	0.11	0.1	2.2975	2.53464	12.26	0.09	13.07	7.21	8.1575	5.97064	44.32	16.23	33.94	3.14	24.4075	18.3172
Tc-cap-12 [Tcan_12291]	3.78	1.91	3.82	3.17	1.09138	0	0	0	0	0	0	0	0	0	0	0	0	0	0	0	0	0	0	0	0	0	0	0	0	0	0	0	0	0	0	0	0	0	0	0
Tc-cap-13 [Tcan_16115]	20.38	14.89	38.65	24.64	12.4397	4.4	6.27	0.36	17.79	7.205	7.47526	0.2	0	0.3	0	0.125	0.15	0.13	0.28	5.53	1.98	3.0753	452.77	530.59	115.99	517.69	404.26	195.174	1.38	9.84	1.59	6.85	4.915	4.14535	3954.9	3396.26	14137.6	8439.2	7481.99	4978.18
Tc-cap-14 [Tcan_16812]	21.07	9.1	33.51	21.2267	12.2058	3.83	3.59	0.14	13.53	5.2725	5.75733	0.08	0	0.12	0	0.05	0.06	0	0	2.81	0.936667	1.62235	275.29	305.5	80.82	307.68	242.322	108.678	0.99	6.41	1.82	4.25	3.3675	2.45512	2600.1	2484.45	8752.16	4416.89	4563.4	2929.38
Tc-cap-15 [Tcan_17642]	0.65	0.77	0.41	0.61	0.183303	0	0	0	0	0	0	0	0	0	0	0	0	0	0	0	0	0	0	0.05	0	0.05	0.025	0.0288675	0	0.04	0	0.04	0.02	0.023094	0.32	0.68	1.35	0.41	0.69	0.465833
Tc-cap-16 [Tcan_02573]	391.12	504.64	272.9	389.553	115.878	0	0	1.38	1.69	0.7675	0.895223	0.05	0	0.08	0.06	0.0475	0.0340343	0	0	0	0	0	0	0	1.77	0	0.4425	0.885	0	0	0.1	0	0.025	0.05	0.14	0	0.06	0.29	0.1225	0.125532
Tc-cap-17 [Tcan_06211]	0.74	5.48	0.61	2.27667	2.77493	0.15	0	0.6	0	0.1875	0.283945	0.08	0	0	0	0.02	0.04	0	0	0	0	0	0.17	0	0	0	0.0425	0.085	0.08	0	0.08	0.08	0.06	0.04	0.09	0	0.77	1.39	0.5625	0.649994
Tc-cap-18 [Tcan_06387]	32.32	7.11	41.24	26.89	17.7011	0.18	0.55	2.07	7.33	2.5325	3.30124	10.27	8.61	18.5	20.86	14.56	6.02827	11.3	9.46	1.71	7.49	5.08947	0.11	0.55	0.27	0.24	0.2925	0.18518	0.7	0	0.1	0.19	0.2475	0.311488	0.32	1.18	0.85	0.48	0.7075	0.385346
Tc-cap-19 [Tcan_04905]	164.34	254.25	120.86	179.817	68.0284	0.48	0.16	0.97	0.93	0.635	0.386825	0.09	0	0.14	0	0.0575	0.0694622	0	0.13	0.27	0.133333	0.135031	0.66	0.38	1.29	0.1	0.6075	0.509207	0	0	0.08	0	0.02	0.04	2.81	2.14	6	6.35	4.325	2.15837
Tc-cap-20 [Tcan_11592]	2835.1	2506.03	2711.97	2684.37	166.263	0	0.07	10.4	8.46	4.7325	5.4818	0.49	1.77	0.41	1.14	0.9525	0.635525	0.05	0.97	1.33	0.783333	0.660101	2.16	0.17	10.86	0	3.2975	5.13615	4.96	0	2.02	1.85	2.2075	2.05039	5.2	1.19	7.51	7.57	5.3675	2.9956
Tc-cap-21 [Tcan_17640]	182.99	47.32	206.59	145.633	85.9556	0	0	0.22	0.42	0.16	0.20199	0	0	0.1	0	0.025	0.05	0	0	0	0	0	0	0.2	0.08	0	0.07	0.0945163	0	0.06	0	0	0.015	0.03	0.2	0	0.39	0	0.1475	0.18715
Tc-cap-22 [Tcan_07609]	9.38	8.92	5.5	7.93333	2.11984	0	0	0	0.09	0.0225	0.045	0	0	0	0	0	0	0.07	0.21	0.07	0.116667	0.080829	0.86	0	0	0.06	0.23	0.420951	0	0	0	0	0	0	0.11	0.17	0.36	0.05	0.1725	0.134257
Tc-cap-23 [Tcan_11265]	1.18	0.69	0.5	0.79	0.350856	0	0	0	0	0	0	2.78	0	0	0.87	0.9125	1.31081	0	0.36	0.77	0.376667	0.38527	0.28	0	0	0	0.07	0.14	0.49	0	0	0.24	0.1825	0.234147	0.25	0	0.49	1.98	0.68	0.889457
Tc-cap-24 [Tcan_12548]	0	0	0.17	0.0566667	0.0981495	0	0	0	0	0	0	0	0	0	0	0	0	0	0	0	0	0	0	0	0	0	0	0	0	0	0	0	0	0	0	0	0	0.15	0.0375	0.075
Tc-cap-25 [Tcan_10125]	0.17	0	0.31	0.16	0.155242	0	0	0	0	0	0	0	0	0	0	0	0	0	0.42	0	0.14	0.242487	178.76	20.32	1.66	3.75	51.1225	85.5001	0	0	0	0	0	0	302.76	138.61	857.71	190.22	372.325	330.768
Tc-cap-26 [Tcan_16113]	0.58	0.84	2.77	1.39667	1.19643	0.55	0	0	1.02	0.3925	0.492164	0	0	0	0	0	0	0	0	1.78	0.593333	1.02768	590.97	74.09	1.51	5.48	168.013	283.933	0	1.1	0	0.25	0.3375	0.521816	674.61	397.63	2128.15	854.65	1013.76	766.338
Tc-cap-27 [Tcan_16964]	18.56	23.32	22.61	21.4967	2.56788	51.15	1.26	9.67	7.46	17.385	22.7897	0.28	0.61	7.57	1.55	2.5025	3.42091	15.29	5.6	2.98	7.95667	6.48455	9.74	4.99	15.87	8.26	9.715	4.55804	0.41	23.19	0.34	0.39	6.0825	11.405	5.46	4.76	13.73	10.31	8.565	4.2364
Tc-cap-28 [Tcan_17645]	19.42	18.77	23.64	20.61	2.64411	0.73	0.73	0.25	0	0.4275	0.363902	0.68	0.2	0	0.62	0.375	0.328786	0.37	0.38	1.03	0.593333	0.378197	5.52	0.14	1.08	2.79	2.3825	2.36187	0	8	0	0.13	2.0325	3.97881	1.68	1.56	2.63	1.87	1.935	0.48059
